# Supplementary material for: RPS24 alternative splicing is a marker of cancer progression and epithelial-mesenchymal transition
Source: Sci Rep. 2024 Jun 10;14:13246. doi: 10.1038/s41598-024-63976-y (PMC11162997; doi:10.1038/s41598-024-63976-y)
Supplement: Supplementary file 9 — Supplementary Tables. [file 41598_2024_63976_MOESM9_ESM.xlsx]

## Sheet: Table1
Supplementary Table 1. The name of each sample and the number of samples in the GTEx dataset.
sample name	num_sample
Adipose - Subcutaneous	663
Adipose - Visceral (Omentum)	541
Adrenal Gland	258
Artery - Aorta	432
Artery - Coronary	240
Artery - Tibial	663
Bladder	21
Brain - Amygdala	152
Brain - Anterior cingulate cortex (BA24)	176
Brain - Caudate (basal ganglia)	246
Brain - Cerebellar Hemisphere	215
Brain - Cerebellum	241
Brain - Cortex	255
Brain - Frontal Cortex (BA9)	209
Brain - Hippocampus	197
Brain - Hypothalamus	202
Brain - Nucleus accumbens (basal ganglia)	246
Brain - Putamen (basal ganglia)	205
Brain - Spinal cord (cervical c-1)	159
Brain - Substantia nigra	139
Breast - Mammary Tissue	459
Cells - Cultured fibroblasts	504
Cells - EBV-transformed lymphocytes	174
Cervix - Ectocervix	9
Cervix - Endocervix	10
Colon - Sigmoid	373
Colon - Transverse	406
Esophagus - Gastroesophageal Junction	375
Esophagus - Mucosa	555
Esophagus - Muscularis	515
Fallopian Tube	9
Heart - Atrial Appendage	429
Heart - Left Ventricle	432
Kidney - Cortex	85
Kidney - Medulla	4
Liver	226
Lung	578
Minor Salivary Gland	162
Muscle - Skeletal	803
Nerve - Tibial	619
Ovary	180
Pancreas	328
Pituitary	283
Prostate	245
Skin - Not Sun Exposed (Suprapubic)	604
Skin - Sun Exposed (Lower leg)	701
Small Intestine - Terminal Ileum	187
Spleen	241
Stomach	359
Testis	361
Thyroid	653
Uterus	142
Vagina	156
Whole Blood	755

## Sheet: Table2
Supplementary Table 2. Cancer type abbreviations, the full names, and the number of samples in the cancer and normal groups in the TCGA project.
cancer type	full name	# primary cancer sample	# normal sample
ACC	Adrenocortical carcinoma	79	0
BLCA	Bladder Urothelial Carcinoma	412	19
BRCA	Breast invasive carcinoma	1105	113
COAD	Colon adenocarcinoma	476	41
ESCA	Esophageal carcinoma	160	11
GBM	Glioblastoma multiforme	155	0
HNSC	Head and Neck squamous cell carcinoma	501	44
KICH	Kidney Chromophobe	65	25
KIRC	Kidney renal clear cell carcinoma	541	72
KIRP	Kidney renal papillary cell carcinoma	291	32
LGG	Brain Lower Grade Glioma	513	0
LIHC	Liver hepatocellular carcinoma	371	50
LUAD	Lung adenocarcinoma	537	59
LUSC	Lung squamous cell carcinoma	502	49
OV	Ovarian serous cystadenocarcinoma	376	0
PCPG	Pheochromocytoma and Paraganglioma	150	3
PRAD	Prostate adenocarcinoma	500	52
READ	Rectum adenocarcinoma	162	10
SKCM	Skin Cutaneous Melanoma	103	1
STAD	Stomach adenocarcinoma	375	32
THCA	Thyroid carcinoma	504	59
UCEC	Uterine Corpus Endometrial Carcinoma	553	23
UCS	Uterine Carcinosarcoma	57	0

## Sheet: Table3
Supplementary Table 3. The general location and type of the malignant disease and the number of samples in the cancer and normal groups in the CPTAC project.
primary site	disease type	# cancer sample	# normal sample	project
brain	gliomas	99	0	CPTAC-3
breast	ductal and lobular neoplasm	114	0	CPTAC-2
colon	adenomas and adenocarcinomas	105	0	CPTAC-2
head_neck	squamous cell neoplasm	176	61	CPTAC-3
kidney	adenomas and adenocarcinomas	312	149	CPTAC-3
lung	adenomas and adenocarcinomas	229	216	CPTAC-3
lung	squamous cell neoplasm	109	95	CPTAC-3
ovary	cystic, mucinous and serous neoplasm	71	0	CPTAC-2
pancreas	ductal and lobular neoplasms	179	59	CPTAC-3
uterus	adenomas and adenocarcinomas	168	15	CPTAC-3

## Sheet: Table4
Supplementary Table 4. Information from datasets obtained from the GEO database.
GEO Accession number	Title	number of samples	Reference
GSE165595	Genome-wide perturbations of Alu expression and Alu-associated post-transcriptional regulations find a uniqueness in oligodendroglioma	82	Commun Biol 2022 Jan 18;5(1):62.
GSE59612	MRI-localized biopsies reveal subtype-specific differences in molecular and cellular composition at the margins of glioblastoma	92	Proc Natl Acad Sci U S A 2014 Aug 26;111(34):12550-5.
GSE81089	Next Generation Sequencing (RNAseq) of non-small cell lung cancer	218	J Pathol 2018 Apr;244(4):421-431. Cancer Immunol Immunother 2021 Sep;70(9):2577-2587.
GSE75489	Determination of a comprehensive alternative splicing regulatory network and the combinatorial regulation by key factors during Epithelial-to-Mesenchymal Transition [ESRP KD]	6	Mol Cell Biol 2016 Jun 1;36(11):1704-19.
GSE75491	Determination of a comprehensive alternative splicing regulatory network and the combinatorial regulation by key factors during Epithelial-to-Mesenchymal Transition [RBM47 KD]	6	Mol Cell Biol 2016 Jun 1;36(11):1704-19.
GSE58379	Identification of alternatively spliced transcripts in brain metastatic derivatives of MDA-MB-231 breast cancer cells in response to RBM47 expression	6	Elife. 2014 Jun 4;3:e02734.
GSE53779	The RNA-binding protein RBM47 suppresses metastatic breast cancer progression	15	Elife. 2014 Jun 4;3:e02734.
GSE75487	Determination of a comprehensive alternative splicing regulatory network and the combinatorial regulation by key factors during Epithelial-to-Mesenchymal Transition [EMT.time course]	24	Mol Cell Biol 2016 Jun 1;36(11):1704-19.
GSE125365	Time course of TGFbeta induced epithelial mesenchymal transition (EMT) in H358 NSCLC cells.	24	Front Oncol 2014;4:344.
GSE69667	A systematic analysis of the time series gene expression in TGF-beta induced EMT by Next-generation sequencing	16	Nucleic Acids Res 2016 Apr 7;44(6):2514-27.
GSE180067	Analysis of mRNA and EZH2 binding in TGF-B-treated A549 cells	14	Oncogene 2022 Jul;41(28):3611-3624.
GSE61220	Analysis Of The TGFb-Induced Program In Primary Airway Epithelial Cells Shows Essential Role Of NF-kB/RelA Signaling Network In Type II Epithelial Mesenchymal Transition	18	BMC Genomics 2015 Jul 18;16:529.
GSE84135	The NFkB subunit RELA is a master transcriptional regulator of the committed epithelial-mesenchymal transition in airway epithelial cells	18	J Biol Chem 2018 Oct 19;293(42):16528-16545.
GSE172609	Phenotypic heterogeneity driven by plasticity of the intermediate EMT state governs disease progression and metastasis in breast cancer [RNA-seq]	21	Epigenomics 2022 May;14(9):519-535. Sci Adv 2022 Aug 5;8(31):eabj8002.
GSE210498	TGFβ1-Induced EMT in the MCF10A Mammary Epithelial Cell Line Model Is Executed Independently of SNAIL1 and ZEB1 but Relies on JUNB-Coordinated Transcriptional Regulation	32	Cancers (Basel) 2023 Jan 16;15(2).

## Sheet: Table5
Supplementary Table 5. GSEA categories enriched among genes correlated to ex4:22bp/3bp junction
Hallmark gene sets in MSigDB were used for the analysis. Size: number of genes in each gene set. ES: enrichment score. NES: normalized enrichment score. NOM p-val: Nominal p value. FDR: false discovery rate.
NAME	SIZE	ES	NES	NOM p-val	FDR q-val
HALLMARK_PANCREAS_BETA_CELLS	40	0.516613	2.10834	0	0
HALLMARK_ESTROGEN_RESPONSE_EARLY	197	0.356824	1.97319	0	0.000689339
HALLMARK_ESTROGEN_RESPONSE_LATE	197	0.352683	1.94077	0	0.000709994
HALLMARK_XENOBIOTIC_METABOLISM	197	0.310937	1.72851	0	0.00327502
HALLMARK_KRAS_SIGNALING_DN	196	0.267075	1.4774	0.0110906	0.0313206
HALLMARK_BILE_ACID_METABOLISM	112	0.294193	1.46663	0.0133333	0.0286258
HALLMARK_PEROXISOME	104	0.240692	1.21963	0.15102	0.166521
HALLMARK_FATTY_ACID_METABOLISM	155	0.223353	1.18862	0.15547	0.176514
HALLMARK_APICAL_SURFACE	43	0.249698	1.02337	0.418651	0.408354

## Sheet: Table6
Supplementary Table 6. GSEA categories enriched among genes correlated to ex4:22bp/18bp junction
NAME	SIZE	ES	NES	NOM p-val	FDR q-val
HALLMARK_MYOGENESIS	198	0.73412	4.46936	0	0
HALLMARK_OXIDATIVE_PHOSPHORYLATION	185	0.763121	4.10483	0	0
HALLMARK_ADIPOGENESIS	193	0.434858	2.56084	0	0
HALLMARK_FATTY_ACID_METABOLISM	155	0.372335	2.1381	0	0.000523325
HALLMARK_KRAS_SIGNALING_DN	196	0.342522	2.04105	0	0.00041866
HALLMARK_REACTIVE_OXYGEN_SPECIES_PATHWAY	49	0.310358	1.42876	0.025641	0.0277612
HALLMARK_SPERMATOGENESIS	132	0.157664	0.871467	0.888889	0.758701

## Sheet: Table7
Supplementary Table 7. GSEA categories enriched among genes correlated to ex4:22bp junction
NAME	SIZE	ES	NES	NOM p-val	FDR q-val
HALLMARK_TGF_BETA_SIGNALING	54	0.654311	2.12301	0	0
HALLMARK_UV_RESPONSE_DN	141	0.537306	1.88294	0	0
HALLMARK_EPITHELIAL_MESENCHYMAL_TRANSITION	198	0.529057	1.87824	0	0
HALLMARK_ANGIOGENESIS	36	0.578147	1.79072	0	0
HALLMARK_PROTEIN_SECRETION	95	0.52739	1.77401	0	0
HALLMARK_WNT_BETA_CATENIN_SIGNALING	42	0.549315	1.73697	0	0
HALLMARK_MITOTIC_SPINDLE	198	0.466083	1.66892	0	0.00149476
HALLMARK_NOTCH_SIGNALING	32	0.532548	1.64408	0.00635593	0.00217898
HALLMARK_APOPTOSIS	159	0.45479	1.6121	0	0.00290226
HALLMARK_DNA_REPAIR	148	0.451846	1.59203	0	0.00321579
HALLMARK_COAGULATION	138	0.434037	1.51289	0.001001	0.00780136
HALLMARK_HEDGEHOG_SIGNALING	36	0.491717	1.50414	0.0178384	0.00830084
HALLMARK_CHOLESTEROL_HOMEOSTASIS	72	0.422994	1.4201	0.0171198	0.0253056
HALLMARK_ANDROGEN_RESPONSE	98	0.412677	1.41827	0.0080402	0.0240535
HALLMARK_APICAL_JUNCTION	197	0.397489	1.41716	0	0.0229109
HALLMARK_UNFOLDED_PROTEIN_RESPONSE	109	0.402581	1.39024	0.016016	0.0296047
HALLMARK_TNFA_SIGNALING_VIA_NFKB	199	0.380524	1.351	0.003	0.0452831
HALLMARK_COMPLEMENT	200	0.376013	1.34472	0.004	0.0463714
HALLMARK_IL2_STAT5_SIGNALING	198	0.36739	1.29971	0.013	0.0757829
HALLMARK_KRAS_SIGNALING_UP	198	0.355875	1.26847	0.022	0.105631
HALLMARK_INTERFERON_ALPHA_RESPONSE	95	0.363496	1.25013	0.0712851	0.126794
HALLMARK_INTERFERON_GAMMA_RESPONSE	198	0.335056	1.19542	0.077	0.220151
HALLMARK_ADIPOGENESIS	193	0.324972	1.15176	0.125	0.323333
HALLMARK_IL6_JAK_STAT3_SIGNALING	87	0.330805	1.11793	0.285141	0.418257
HALLMARK_UV_RESPONSE_UP	156	0.314392	1.10698	0.242242	0.438289
HALLMARK_HYPOXIA	194	0.30844	1.0997	0.227	0.445198
HALLMARK_HEME_METABOLISM	193	0.303515	1.07569	0.298	0.513419
HALLMARK_P53_PATHWAY	195	0.28579	1.01279	0.459459	0.729538
HALLMARK_PI3K_AKT_MTOR_SIGNALING	104	0.289876	0.989266	0.521565	0.793141
HALLMARK_BILE_ACID_METABOLISM	112	0.284652	0.98739	0.537	0.773465
HALLMARK_XENOBIOTIC_METABOLISM	197	0.277775	0.984781	0.567	0.756396
HALLMARK_INFLAMMATORY_RESPONSE	199	0.271527	0.967781	0.592593	0.789346
HALLMARK_ESTROGEN_RESPONSE_EARLY	197	0.262585	0.935952	0.69	0.861775
HALLMARK_PEROXISOME	104	0.262533	0.912102	0.695696	0.900822
HALLMARK_GLYCOLYSIS	197	0.249224	0.879785	0.812	0.953294
HALLMARK_PANCREAS_BETA_CELLS	40	0.278918	0.873557	0.697602	0.938729
HALLMARK_APICAL_SURFACE	43	0.27032	0.852386	0.734021	0.953312
HALLMARK_MYC_TARGETS_V1	195	0.235129	0.841395	0.864	0.945797
HALLMARK_E2F_TARGETS	197	0.230398	0.819112	0.914915	0.953552
HALLMARK_G2M_CHECKPOINT	193	0.198305	0.70754	0.977	1
HALLMARK_REACTIVE_OXYGEN_SPECIES_PATHWAY	49	0.216568	0.695778	0.906929	1
HALLMARK_MTORC1_SIGNALING	196	0.194944	0.690819	0.984	0.986761
HALLMARK_SPERMATOGENESIS	132	0.129315	0.449249	0.998997	0.999153

## Sheet: Table8
Supplementary Table 8. GSEA categories enriched among genes correlated to ex4:ex6 junction
NAME	SIZE	ES	NES	NOM p-val	FDR q-val
HALLMARK_ALLOGRAFT_REJECTION	195	0.71465	3.13543	0	0
HALLMARK_E2F_TARGETS	197	0.694053	3.02518	0	0
HALLMARK_G2M_CHECKPOINT	193	0.668372	2.91666	0	0
HALLMARK_INTERFERON_GAMMA_RESPONSE	198	0.649213	2.88892	0	0
HALLMARK_INTERFERON_ALPHA_RESPONSE	95	0.674342	2.76575	0	0
HALLMARK_MYC_TARGETS_V1	195	0.611853	2.68763	0	0
HALLMARK_INFLAMMATORY_RESPONSE	199	0.603023	2.66761	0	0
HALLMARK_IL6_JAK_STAT3_SIGNALING	87	0.650191	2.61947	0	0
HALLMARK_TNFA_SIGNALING_VIA_NFKB	199	0.577117	2.53664	0	0
HALLMARK_MTORC1_SIGNALING	196	0.577573	2.52682	0	0
HALLMARK_MYC_TARGETS_V2	57	0.656459	2.44856	0	0
HALLMARK_P53_PATHWAY	195	0.521321	2.28749	0	0
HALLMARK_COMPLEMENT	200	0.51667	2.27271	0	0
HALLMARK_IL2_STAT5_SIGNALING	198	0.476783	2.11567	0	0
HALLMARK_APOPTOSIS	159	0.467355	2.00383	0	0
HALLMARK_DNA_REPAIR	148	0.460791	1.97746	0	0
HALLMARK_PI3K_AKT_MTOR_SIGNALING	104	0.469779	1.93333	0	5.11509e-05
HALLMARK_UNFOLDED_PROTEIN_RESPONSE	109	0.461338	1.89993	0	0.000150602
HALLMARK_CHOLESTEROL_HOMEOSTASIS	72	0.485804	1.88665	0	0.000142676
HALLMARK_KRAS_SIGNALING_UP	198	0.419185	1.8461	0	0.000226451
HALLMARK_ESTROGEN_RESPONSE_LATE	197	0.41479	1.83902	0	0.000215667
HALLMARK_MITOTIC_SPINDLE	198	0.415795	1.82799	0	0.000205864
HALLMARK_HEME_METABOLISM	193	0.405022	1.79116	0	0.000474151
HALLMARK_HYPOXIA	194	0.376995	1.64866	0	0.00268127
HALLMARK_ESTROGEN_RESPONSE_EARLY	197	0.365171	1.61215	0.00111483	0.0043197
HALLMARK_GLYCOLYSIS	197	0.347562	1.55913	0.00111483	0.00801357
HALLMARK_UV_RESPONSE_UP	156	0.355309	1.53668	0.00453001	0.00969524
HALLMARK_APICAL_SURFACE	43	0.403211	1.42445	0.0598053	0.0303883
HALLMARK_ANDROGEN_RESPONSE	98	0.340738	1.40383	0.0381406	0.0365125
HALLMARK_WNT_BETA_CATENIN_SIGNALING	42	0.355458	1.25291	0.169863	0.134675
HALLMARK_APICAL_JUNCTION	197	0.277239	1.22544	0.106946	0.162264
HALLMARK_PROTEIN_SECRETION	95	0.299848	1.22038	0.148148	0.164205
HALLMARK_SPERMATOGENESIS	132	0.289231	1.21258	0.14068	0.168649
HALLMARK_KRAS_SIGNALING_DN	196	0.272039	1.19632	0.134894	0.184323
HALLMARK_XENOBIOTIC_METABOLISM	197	0.261932	1.15525	0.197152	0.23621
HALLMARK_REACTIVE_OXYGEN_SPECIES_PATHWAY	49	0.312824	1.14674	0.252055	0.241977
HALLMARK_PEROXISOME	104	0.258296	1.05229	0.389091	0.406172
HALLMARK_NOTCH_SIGNALING	32	0.309031	1.03935	0.416303	0.421464
HALLMARK_COAGULATION	138	0.229246	0.971564	0.527684	0.545665
HALLMARK_EPITHELIAL_MESENCHYMAL_TRANSITION	198	0.182802	0.810793	0.847704	0.832384
